# Supplementary material for: Linear Energy Transfer-Dependent Change in Rice Gene Expression Profile after Heavy-Ion Beam Irradiation
Source: PLoS One. 2016 Jul 27;11(7):e0160061. doi: 10.1371/journal.pone.0160061 (PMC4962992; doi:10.1371/journal.pone.0160061)
Supplement: S1 Table — (XLS) [file pone.0160061.s005.xls]

## Sheet: S1 Table
S1 Table. List of DNA repair-related genes analyzed in this study.
Gene locus ID	Gene	Function	Pathwaya	Accession number	Reference
Os10g0167600	CPD photolyase	removal of CPD	photoreactivation	AK111418	[18]
Os01g0691600	XPB	DNA helicase, subunit of THIIH	nucleotide excision repair (NER)	AK060447	[18]
Os08g0427500	XPC	binds to DNA damage		AK102608	[18]
Os05g0144800	XPD	DNA helicase, subunit of THIIH		AK099724	[18]
Os03g0100400	XPF (Rad1)	5` incision		AK068556	[18]
Os10g0518900	ERCC1 (Rad10)	5` incision		AK070764	[18]
Os05g0592400	UV-DDB1	UV damaged DNA binding protein-1		AK065508	[18]
Os01g0141700	UV-DDB2	UV damaged DNA binding protein-2		AB082381	[18]
Os08g0430200	Rad23	binds to DNA damage		AK064881	[18]
Os02g0179300	Rad23	binds to DNA damage		AK069065	[18]
Os06g0264300	Rad23	binds to DNA damage		AK061556	[18]
Os01g0857900	CSA	transcription-coupled NER		AK111811	[18]
Os01g0102800	CSB	transcription-coupled NER		AK064456	[18]
Os05g0247900	CSB	transcription-coupled NER		AK071717	[18]
Os01g0636700	CSB	transcription-coupled NER		AK099822	[18]
Os07g0644300	XAB2	transcription-coupled NER		AK066726	[18]
Os07g0177100	MMS19	transcription-coupled NER		AK070264	[18]
Os08g0338200	TF2H1	TFIIH subunits p62		AK068124	[18]
Os02g0125800	TF2H3	TFIIH subunits p34		XM_463960	[17]
Os03g0737600	Cyclin H	kinase subunit THIIH		AK101854	[18]
Os11g0242500	CDK7	kinase subunit THIIH		AK068916	[18]
Os01g0367700	CDK7	kinase subunit THIIH		AK064909	[18]
Os07g0596600	CDK7	kinase subunit THIIH		AK067238	[18]
Os08g0112500	CDK7	kinase subunit THIIH		AK072696	[18]
Os03g0349200	CDK7	kinase subunit THIIH		AK101089	[18]
Os05g0389700	CDK7	kinase subunit THIIH		AK073808	[18]
Os06g0171700	MAT1	kinase subunit THIIH		AK103771	[18]
Os11g0473100	MAT1	kinase subunit THIIH		AK065754	[18]
Os03g0198900	TagI	glycosylase	base excision repair (BER)	AK063273	[18]
Os02g0774500	TagI	glycosylase		AK110707	[18]
Os08g0489300	TagI	glycosylase		AK065590	[18]
Os04g0501200	TagI	glycosylase		AK069193	[18]
Os01g0799500	TagI	glycosylase		AK109346	[18]
Os08g0304900	MutM	glycosylase		AK063295	[18]
Os06g0643600	MutM	glycosylase		AK065376	[18]
Os05g0567500	AlkA	glycosylase		AK073046	[18]
Os04g0673400	Ung	glycosylase		XM_474316	[17]
Os02g0552600	Ogg	glycosylase		XM_466174	[17]
Os01g0801000	AP endonuclease	DNA-(apurinic or apyrimidinic site) lyase		AK101426	[18]
Os01g0801100	AP endonuclease	DNA-(apurinic or apyrimidinic site) lyase		AK102132	[18]
Os09g0536000	AP endonuclease 2	DNA-(apurinic or apyrimidinic site) lyase		AK103074	[18]
Os07g0413700	PARP1	poly(ADP-ribose) polymerase		AK103479	[18], [21], [22]
Os02g0530600	PARP3	poly(ADP-ribose) polymerase		AK102681	[18], [21], [22]
Os01g0351200	PARP2A	poly(ADP-ribose) polymerase	-	Q5Z8Q9	[21], [22]
Os01g0351100	PARP2B	poly(ADP-ribose) polymerase		QOJMY1	[21], [22]
Os04g0682900	MSH3	MutS family	mismatch repair (MMR)	AK065300	[18]
Os05g0498300	MSH5	MutS family		AK101127	[18]
Os04g0507000	MutS homologue	MutS family		AK067042	[18]
Os10g0509000	MutS homologue	MutS family		AK105809	[18]
Os02g0592300	PMS2	MutY family		AK102601	[18]
Os01g0958900	MLH1	MutY family		AK103319	[18]
Os11g0615800	Rad51A1	Rad51 homologue	homologous recombination (HR)	AB080264	[20]
Os12g0497300	Rad51A2	Rad51 homologue		AB080262	[20]
Os05g0121700	Rad51B	Rad51 homologue		AK107571	[18]
Os01g0578000	Rad51C	Rad51 homologue		AK060971	[18]
Os09g0104200	Rad51D	Rad51 homologue		KJ472480	[20]
Os01g0901200	RecA	similar to E. coli RecA		AK103365	[18]
Os03g0639700	RecA	similar to E. coli RecA		AK099587	[18]
Os11g0302700	RecA	similar to E. coli RecA		-	[20]
Os02g0710800	RecG	similar to E. coli RecG		-	[20]
Os12g0143800	DMC1A	Rad51 homologue, meiosis		AK110641	[18]
Os11g0146800	DMC1B	Rad51 homologue, meiosis		AB079874	[20]
Os02g0562100	XRCC3	DNA break and cross-link repair		-	[20]
Os02g0762800	Rad54	involved in recombination		AB240577	[20]
Os05g0392400	Rad54-like	involved in recombination		-	[20]
Os05g0512000	BRCA1	involved in recombination		-	[20]
Os01g0164900	BRCA2	involved in recombination		-	[20]
Os02g0497500	Rad50	complex with Mre11 and Xrs2		AK106581	[18]
Os04g0635900	Mre11	3` to 5` exonucleas		AK070546	[18]
Os10g0487300	NBS1	Nijmegen breakage syndrome		AK069561	[18]
Os06g0151600	RadA (sms)	similar to RadA/Sms		AK102866	[18]
Os01g0948100	MUS81	-		-	[20]
Os04g0433800	RecQl4	-		-	[20]
Os01g0273000	DSS1/SEM1	-		-	[20]
Os03g0165000	TOP3	type I topoisomerase		-	[20]
Os09g0500600	TOP3	type I topoisomerase		-	[20]
Os05g0509700	SSB	-		-	[20]
Os01g0642900	SSB	-		-	[20]
Os04g0648700	EME1	-		-	[20]
Os09g0280600	MND1	-		-	[20]
Os05g0486600	BARD1	-		-	[20]
Os04g0512400	BARD1	-		-	[20]
Os07g0184900	Ku70	binds to DNA end	nonhomologous end-joining (NHEJ)	AK099980	[18]
Os03g0856200	Ku80	binds to DNA end		AK064097	[18]
Os04g0606450	Lig4	ligates DNA ends		-	[20]
Os01g0868300	DNA polymerase α	primer function in DNA replication	DNA polymerases	AB004461	[18]
Os11g0186400	DNA polymerase δ	DNA replication, NER, BER		AB037899	[18]
Os03g0128500	DNA polymerase δ2	DNA polymerase δ small subunit		AK067991	[18]
Os01g0757800	DNA polymerase η	translesion DNA synthesis, XPV		AK101271	[18]
Os03g0616300	DNA polymerase κ	translesion DNA synthesis		AK066372	[18]
Os06g0237200	DNA polymerase λ	BER, contains a BRCT domain		AB099525	[18]
Os10g0188300	DNA polymerase σ	sister-chromatid cohesion		AK070718	[18]
Os08g0175300	Pol I-like	chloroplast DNA polymerase		AK103236	[18]
Os04g0637400	Pol I-like	family A DNA polymerase		AK065360	[18]
Os06g0691000	Rev1	deoxyribonucleotidyl transferase		AK068150	[18]
Os02g0805200	PCNA	accessory protein of DNA polymerases	proliferating cell nuclear antigen	AK071591	[18]
Os11g0572100	RFC1	accessory protein of DNA polymerases	replication factor C	AK070564	[18]
Os12g0176500	RFC2	accessory protein of DNA polymerases		AK103718	[18]
Os02g0775200	RFC3	accessory protein of DNA polymerases		AK069984	[18]
Os04g0569000	RFC4	accessory protein of DNA polymerases		AK069025	[18]
Os03g0792600	RFC5	accessory protein of DNA polymerases		AK103751	[18]
Os02g0776800	RPA70a	ssDNA binding	replication protein A	AK101212	[18]
Os03g0214100	RPA70b	ssDNA binding		AK060582	[18]
Os05g0111000	RPA70c	ssDNA binding		AK073598	[18]
Os02g0829100	RPA32	ssDNA binding		AK103235	[18]
Os02g0633400	RPA32	ssDNA binding		AK073723	[18]
Os06g0693300	RPA32	ssDNA binding		AK102353	[18]
Os01g0253600	RPA14	ssDNA binding		AK058837	[18]
Os09g0521900	GEN-L	RAD2/XPG	Rad2 nuclease family	AK063534	[19]
Os05g0540100	FEN-1a	removal of Okazaki fragment, BER		AK103819	[18]
Os03g0834000	FEN-1b	class II member of Rad2 nuclease family		AK062149	[18]
Os08g0101600	SEND-1	plant specific Rad2 family nuclease		AK102542	[18]
Os03g0791800	Rad6	ubiquitin-conjugating enzyme	Rad6 pathway	AK067703	[18]
Os07g0166800	Rad6	ubiquitin-conjugating enzyme		AK070524	[18]
Os09g0297100	MMS2	ubiquitin-conjugating enzyme		AK073729	[18]
Os12g0605400	MMS2-like	ubiquitin-conjugating enzyme		AK068060	[18]
Os01g0839700	UBC13	ubiquitin-conjugating enzyme		AK104148	[18]
Os11g0672700	RecQ homologue	RecQ-like helicase	RecQ helicase	AK101124	[18]
Os11g0708600	RecQ homologue	RecQ-like helicase		AK072117	[18]
Os07g0681600	RecQ homologue	RecQ-like helicase		AK073504	[18]
Os05g0150600	RecQ homologue	RecQ-like helicase		AK072977	[18]
Os01g0300000	WRN-like exonuclease	WRN-like exonuclease		AK063585	[18]
Os08g0154600	topoisomerase I	type I topoisomerase	topoisomerase	AK070325	[18]
Os02g0699700	topoisomerase II	type II topoisomerase		AK072471	[18]
Os09g0279600	topoisomerase VI subunit B	type II topoisomerase		AK101452	[18]
Os08g0156900	Spo11	topoisomerase, meiosis		AK073344	[18]
Os03g0284800	Spo11	topoisomerase, meiosis		AK073184	[18]
Os06g0144000	XRCC1	interacts with DNA ligase III	DNA ligase and related gene	AK068998	[18]
Os03g0740800	XRCC4	interacts with DNA ligase IV		AK071772	[18]
Os01g0685500	DNA ligase	ligates DNA ends		AK064463	[18]
Os06g0132600	Rad1(S. pombe) homologue	PCNA-like damage sensor	other DNA repair genes	AK074010	[18]
Os03g0345100	Rad9(S. pombe) homologue	PCNA-like damage sensor		AK065579	[18]
Os06g0724700	ATM	Ataxia telangiectasia		AK109634	[18]
aClassification of pathway was based on Kimura et al. [18].
