# Supplementary material for: Linear Energy Transfer-Dependent Change in Rice Gene Expression Profile after Heavy-Ion Beam Irradiation
Source: PLoS One. 2016 Jul 27;11(7):e0160061. doi: 10.1371/journal.pone.0160061 (PMC4962992; doi:10.1371/journal.pone.0160061)
Supplement: S2 Table — (XLS) [file pone.0160061.s006.xls]

## Sheet: S2 Table
S2 Table. Change in expression of relevant LET-independent up-regulated genes.
		LET (keV μm-1)	22.5		50		63		80
Gene locus ID	Gene name	Agilent feature number	Fold change		Fold change		Fold change		Fold change		Pathwaya
Os11g0146800	OsDMC1B	1628	3.23136	**	3.8419	**	2.85274	**	3.32073	**	Homologous recombination
		12166	3.28218	**	3.97912	**	2.94872	**	3.49764	**
Os12g0497300	OsRad51A2	1780	8.12806	**	8.70819	**	15.8081	**	15.4926	**
		20749	8.1271	**	8.97893	**	13.6527	**	13.5843	**
Os02g0762800	OsRad54	13523	2.2768	**	2.11919	**	2.31146	**	2.43939	**
Os05g0512000	OsBRCA1	40839	2.67201	**	3.31391	**	3.24527	**	2.91624	*
Os05g0498300	MSH5	40156	2.16417	**	2.33358	**	2.00734	**	2.18823	**	Mismatch repair
Os04g0488100	OsRad21-2	8677	4.41675	**	5.32847	**	5.34171	**	5.96945	**	Cohesin complex
		30753	4.47599	**	5.25481	**	5.37399	**	6.0495	**
Os02g0818900	(IR indicator)	33750	112.992	**	118.432	**	113.034	**	170.103	**	-
aClassification of pathway was based on Kimura et al. [18].
**: p < 0.01, *: p < 0.05
