# Supplementary material for: Linear Energy Transfer-Dependent Change in Rice Gene Expression Profile after Heavy-Ion Beam Irradiation
Source: PLoS One. 2016 Jul 27;11(7):e0160061. doi: 10.1371/journal.pone.0160061 (PMC4962992; doi:10.1371/journal.pone.0160061)
Supplement: S3 Table — (XLS) [file pone.0160061.s007.xls]

## Sheet: S3 Table
S3 Table. Change in expression of OsPCNA and PARP family genes.
		LET (keV μm-1)	22.5		50		63		80
Gene locus ID	Gene name	Agilent feature number	Fold change		Fold change		Fold change		Fold change		Pathwaya
Os02g0805200	OsPCNA	3957	1.8784	**	1.8842	**	2.8901	**	2.95197	**	Proliferating cell nuclear antigen
Os07g0413700	OsPARP1	12927	0.96		0.86		0.95		0.89		Base excision repair
Os02g0530600	OsPARP3	31886	1.18		1.3106		2.225		2.09407	*
Os01g0351200	OsPARP2A	18369	1.02		1.17		1.71		1.61		-
Os01g0351100	OsPARP2B	31976	0.95		0.92		0.89		0.85
aClassification of pathway was base on Kimura et al. [18].
**p < 0.01, *p < 0.05
